# Supplementary material for: Genetic Diversity and Pedigree Analysis of Red Currant Germplasm
Source: Plants (Basel). 2022 Jun 21;11(13):1623. doi: 10.3390/plants11131623 (PMC9269202; doi:10.3390/plants11131623)
Supplement: Supplementary file 1 [file plants-11-01623-s001.zip]

Archive with 2 entries (2 files):
- Figures S1-7.pdf
- Table S1-2.xls
