# Supplementary material for: Genetic Diversity and Pedigree Analysis of Red Currant Germplasm
Source: Plants (Basel). 2022 Jun 21;11(13):1623. doi: 10.3390/plants11131623 (PMC9269202; doi:10.3390/plants11131623)
Supplement: Supplementary file 1 [file plants-11-01623-s001.zip › Table S1-2.xls]

## Sheet: Table S2
	Table S 2
	*taxonomy according to Rehder 1954
№ п\п	Name	Parent1	Parent2	Unknown	R.vulgare	R.vulgare_var._macrocarpum	R.rubrum	R.multiflorum	R.petraeum	R.altissimum	R.Warscewiczs	R.palczewskii
1	1426-21-80	82_4_11	78_2_118	1		1	1	1	1
2	Alfa	Jonkheer_van_Tets	Rote_Spatlese	1		1	1	1	1
3	Almaznaya (Belaya Fajya)	*	*	1
4	Asya	CHulkovskaya	Maarses_Prominent	1?		1	1		1
5	Altayskaya Rubinovaya	Fajya_plodorodnaya	*	1	1		1	1
6	Batishevskaya	Myasokrasnaya	White_grape		1
7	Bayana	Rote_Spatlese	Red_Lake	1			1	1	1
8	Belaya Krupnaya	*	*	1
9	Belaya Potapenko	Red_Cross	krasnaya_Sibiryachka	1?	1	1
10	Belka	CHulkovskaya	Red_Lake	1			1		1
11	Blanka	Rote_Spatlese	Red_Lake	1			1	1	1
12	Bulan Belaya (Boulogne_Blanche)	*	*	1
13	Cascad	Diploma	*	1	1	1
14	Charodeyka	Jonkheer_van_Tets	Rote_Spatlese	1		1	1	1	1
15	Chelyabinskaya Krasnaya	Fajya_plodorodnaya	*	1		1	1
16	Cirald	Cirv'ya_Pists	R.altissimum	1						1
17	Dana	Rote_Spatlese	Jonkheer_van_Tets	1		1	1	1	1
18	Dar_Orla	Rote_Spatlese	Jonkheer_van_Tets	1		1	1	1	1
19	Darnitza	Rondom	Altajskaya_rannyaya	1			?	1	?
20	Gazel	CHulkovskaya	Maarses_Prominent	1?		1	1		1
21	Gondouin	Ribes_petraeum_W	Ribes_vulgare		1				1
22	Heros	Ribes_vulgare_var._macrocarpum	*	1		1
23	Jonkheer_van_Tets	Fajya_plodorodnaya	Rynok_Londona	1		1	1
24	Korall	Pervenec	Tambovskaya_rannyaya	1			1		1
25	Krasnaya Andreychenko	Red_Cross	*	1	1	1
26	Kremovaya	Ribes_rubrum	*	1			1
27	Losan	Chenonceau	Vierlandensky	1
28	Margaritar	*	*	1
29	Marmeladnitza	Rote_Spatlese	Maarses_Prominent	1		1	1	1	1
30	Mechta	CHulkovskaya	*	1			1		1
31	Nadezhda	Fajya_plodorodnaya	*	1		1	1
32	Natali	*	*	1
33	Nenaglyadnaya	Cherry	Chudesnica@Rote_Hollandische	1		1	1		1
34	Niva	Minnesota	CHulkovskaya	1	1		1		1
35	North_Star	Ribes_vulgare	*	1	1
36	Novaya Krasnaya	*	*	1
37	Ogonyok	Rote_Spatlese	Jonkheer_van_Tets	1		1	1	1	1
38	Orlovchanka	Rote_Spatlese	Jonkheer_van_Tets	1		1	1	1	1
39	Orlovskaya Zvezda	Rote_Spatlese	Minnesota	1	1		1	1	1
40	Osipovskaya	Rote_Spatlese	Minnesota	1	1		1	1	1
41	Pamyat_Gubenko	Fajya_plodorodnaya	*	1		1	1
42	Pamyatnaya	Fajya_plodorodnaya	*	1		1	1
43	Podarok_Leta	Rote_Spatlese	Jonkheer_van_Tets	1		1	1	1	1
44	Purpurnaya	Rote_Spatlese	*	1			1	1	1
45	R.multiflorum	*	*	1				1
46	Rachnovskaya	*	*	1
47	Rannya_Sladkaya	CHulkovskaya	Laturnajs				1		1
48	Red_Cross	Cherry	White_grape	1	1	1
49	Rolan	Jonkheer_van_Tets	Rozetta	1	1	1	1
50	Rondom	R.multiflorum	Versal'skaya_Krasnaya@Rote_Hollandische	1			?	1	?
51	Roza	CHulkovskaya	Rose_Cheer	1			1		1
52	Rote_Hollandische	Ribes_petraeum_W	Ribes_rubrum				1		1
53	Rote_Spatlese	Rote_Hollandische	Andenken_an_Lorgus	1			1	1	1
54	Rovada	Fajya_plodorodnaya	Rote_Spatlese	1		1	1	1	1
55	Rubin	*	*	1
56	Sakharnaya	CHulkovskaya	Laturnajs				1		1
57	Selianochka	Rote_Spatlese	Red_Lake	1			1	1	1
58	Shedraya	Fajya_plodorodnaya	Zamok_Hauton	1	1	1	1
59	Skorospelaya	Ribes_palczewskii	*	1								1
60	Svetlitza	Jonkheer_van_Tets	Fertodi_Piros	1		1	1
61	Svyatomikhaylovskaya	Jonkheer_van_Tets	Altajskaya_rannyaya	1		1	1
62	Tambovskaya_Rannya	Mestnaya_krasnaya	Rote_Hollandische	1			1		1
63	Tatianina	*	*	1
64	Transparent_Blanche	Ribes_vulgare	*	1	1
65	Uralskaya_Krasnaya	Fajya_plodorodnaya	*	1		1	1
66	Uralskie_Zori	Fajya_plodorodnaya	*	1		1	1
67	Uralsky_Suvenir	Fajya_plodorodnaya	*	1		1	1
68	Ustina	Rote_Spatlese	Maarses_Prominent	1		1	1	1	1
69	Valentinovka	Rote_Spatlese	Jonkheer_van_Tets	1		1	1	1	1
70	Vika	CHulkovskaya	Red_Lake	1			1		1
71	Viksne	smorodina_Varshevicha	*	1?							1
72	Wagner's_Grape	Ribes_vulgare_var._macrocarpum	*	1?		1
73	Weisse_Hollandische	Ribes_vulgare	*	1?	1
74	White_Cherry	Ribes_vulgare	*SELF		1
75	White_Grape	Ribes_vulgare	*	1?	1

## Sheet: Table S1
	POPULATION	=	blackcurrent
	UNKNOWN	=	*
	NULLHOMOZ	=	$
	PLOIDY	=	2
	NALLELES	=	0
	Name	Parent1	Parent2	Analysed	Color_2019lab	Structure_group
	1426-21-80	82_4_11	78_2_118	1	red	5
	78_2_118	Rote_Spatlese	Maarses_Prominent	0	red	0
	82_4_11	Rote_Spatlese	CHulkovskaya	0	red	0
	Alfa	Jonkheer_van_Tets	Rote_Spatlese	1	light_red	5
	Almaznaya	*	*	1	white	6
	Altayskaya_Rubinovaya	Fajya_plodorodnaya	*	1	dark_red	4
	Andenken_an_Lorgus	R.multiflorum	*	0	red	0
	Asya	CHulkovskaya	Maarses_Prominent	1	dark_red	3
	Batishevskaya	Myasokrasnaya	White_Grape	1	rose	6
	Bayana	Rote_Spatlese	Red_Lake	1	white	5
	Belaya_Krupnaya	*	*	1	white	6
	Belaya_Potapenko	Red_Cross	krasnaya_Sibiryachka	1	white	4
	Belka	CHulkovskaya	Red_Lake	1	white	3
	Blanka	Rote_Spatlese	Red_Lake	1	white	5
	Bulan_Belaya	*	*	1	white	6
	Cascad	Diploma	*	1	red	4
	Charodeyka	Jonkheer_van_Tets	Rote_Spatlese	1	red	1
	Chelyabinskaya_Krasnaya	Fajya_plodorodnaya	*	1	red	4
	Chenonceaux	*	*	0	*	0
	Cherry	Ribes_vulgare_var._macrocarpum	*	0	vishnevaya	0
	Chudesnica&Rote_Hollandische	*	*	0	red	0
	CHulkovskaya	Ribes_rubrum	Ribes_petraeum_W	0	red	0
	Cirald	Cirv'ya_Pists	R.altissimum	1	vishnevaya	2
	Cirv'ya_Pists	*	*	0	red	0
	Dana	Rote_Spatlese	Jonkheer_van_Tets	1	light_red	5
	Dar_Orla	Rote_Spatlese	Jonkheer_van_Tets	1	red	5
	Darnitza	Rondom	Altajskaya_rannyaya	1	red	6
	Diploma	Cherry	White_Grape	0	red	0
	Fajya_plodorodnaya	Viktoriya	Cherry	0	dark_red|red	0
	Fertodi_Piros	*	*	0	red	0
	Gazel	CHulkovskaya	Maarses_Prominent	1	red	3
	Gondouin	Ribes_petraeum_W	Ribes_vulgare	1	red	2
	Heros	Ribes_vulgare_var._macrocarpum	*	1	dark_red	1
	Jonkheer_van_Tets	Fajya_plodorodnaya	Rynok_Londona	1	dark_red	1
	Korall	Pervenec	Tambovskaya_Rannya	1	red	4
	Krasnaya_Andreychenko	Red_Cross	*	1	red	4
	krasnaya_Sibiryachka	Red_Cross	*SELF	0	light_red	0
	Kremovaya	Ribes_rubrum	*	1	white	6
	Laturnajs	Ribes_rubrum	Ribes_petraeum_W	0	red	0
	Losan	Chenonceaux	Vierlandensky	1	red	2
	Maarses_Prominent	Jonkheer_van_Tets	Fajya_plodorodnaya	0	red	0
	Margaritar	*	*	1	white	2
	Marmeladnitza	Rote_Spatlese	Maarses_Prominent	1	red	5
	Mechta	CHulkovskaya	*	1	red	4
	Mestnaya_krasnaya	*	*	0	red	0
	Minnesota	Ribes_vulgare	*	0	red	0
	Myasokrasnaya	Ribes_vulgare	*	0	rose	0
	Nadezhda	Fajya_plodorodnaya	*	1	dark_red	3
	Natali	*	*	1	dark_red	2
	Nenaglyadnaya	Cherry	Chudesnica&Rote_Hollandische	1	red	2
	Niva	Minnesota	CHulkovskaya	1	dark_red	3
	North_Star	Ribes_vulgare	*	1	dark_red	1
	Novaya_Krasnaya	*	*	1	red	4
	Ogonyok	Rote_Spatlese	Jonkheer_van_Tets	1	dark_red	5
	Orlovchanka	Rote_Spatlese	Jonkheer_van_Tets	1	red	5
	Orlovskaya_Zvezda	Rote_Spatlese	Minnesota	1	light_red	5
	Osipovskaya	Rote_Spatlese	Minnesota	1	red	5
	Pamyat_Gubenko	Fajya_plodorodnaya	*	1	red	2
	Pamyatnaya	Fajya_plodorodnaya	*	1	red	4
	Pervenec	Ribes_petraeum_W	*	0	red	0
	Podarok_Leta	Rote_Spatlese	Jonkheer_van_Tets	1	light_red	5
	Purpurnaya	Rote_Spatlese	*	1	dark_red	2
	R.altissimum	*	*	0	red	0
	R.multiflorum	*	*	1	red	5
	Rachnovskaya	*	*	1	red	3
	Rannya_Sladkaya	CHulkovskaya	Laturnajs	1	red	3
	Red_Cross	Cherry	White_Grape	1	red	4
	Red_Lake	*	*	0	red	0
	Ribes_palczewskii	*	*	0	red	0
	Ribes_petraeum_W	*	*	0	red	0
	Ribes_rubrum	*	*	0	red	0
	Ribes_vulgare	*	*	0	red	0
	Ribes_vulgare_var._macrocarpum	*	*	0	red	0
	R.warscewiczs	*	*	0	dark_red	0
	Rolan	Jonkheer_van_Tets	Rozetta	1	dark_red	1
	Rondom	R.multiflorum	Versal'skaya_krasnaya&Rote_Hollandische	1	red	2
	Roza	CHulkovskaya	Rose_Cheer	1	rose	3
	Rose_Cheer	*	*	0	rose	0
	Rote_Hollandische	Ribes_petraeum_W	Ribes_rubrum	1	red	2
	Rote_Spatlese	Rote_Hollandische	Andenken_an_Lorgus	1	red	5
	Rovada	Fajya_plodorodnaya	Rote_Spatlese	1	red	5
	Rozetta	Jonkheer_van_Tets	Rote_Spatlese	0	red	0
	Rubin	*	*	1	red	4
	Rynok_Londona	*	*	0	red	0
	Sakharnaya	CHulkovskaya	Laturnajs	1	red	3
	Selianochka	Rote_Spatlese	Red_Lake	1	red	5
	Shedraya	Fajya_plodorodnaya	Zamok_Hauton	1	red	4
	Skorospelaya	Ribes_palczewskii	*	1	dark_red	6
	Svetlitza	Jonkheer_van_Tets	Fertodi_Piros	1	red	1
	Svyatomikhaylovskaya	Jonkheer_van_Tets	Altajskaya_rannyaya	1	red	6
	Tambovskaya_Rannya	Mestnaya_krasnaya	Rote_Hollandische	1	red	6
	Tatianina	*	*	1	red	3
	Transparent_Blanche	Ribes_vulgare	Ribes_vulgare	1	white	6
	Uralskaya_Krasnaya	Fajya_plodorodnaya	*	1	light_red	4
	Uralskie_Zori	Fajya_plodorodnaya	*	1	dark_red	3
	Uralsky_Suvenir	Fajya_plodorodnaya	*	1	red	4
	Ustina	Rote_Spatlese	Maarses_Prominent	1	red	5
	Valentinovka	Rote_Spatlese	Jonkheer_van_Tets	1	red	5
	Versal'skaya_krasnaya	*	*	0	red	0
	Versal'skaya_krasnaya&Rote_Hollandische	*	*	0	*	0
	Vierlandensky	*	*	0	*	0
	Vika	CHulkovskaya	Red_Lake	1	dark_red	3
	Viksne	R.warscewiczs	*	1	vishnevaya	2
	Viktoriya	Ribes_rubrum	*	0	red	0
	Wagner's_Grape	Ribes_vulgare_var._macrocarpum	*	1	red	4
	Weisse_Hollandische	Ribes_vulgare	*	1	white	6
	White_Cherry	Ribes_vulgare	*SELF	1	white	6
	White_Grape	Ribes_vulgare	*	1	white	6
	Zamok_Hauton	Ribes_vulgare	Ribes_rubrum	0	red	0
	Altajskaya_rannyaya	*	*	0	red	0
